# Supplementary material for: A Facile and General Approach to Enhance Water Resistance of Metal-Organic Frameworks by the Post-Modification with Aminopropyltriethoxylsilane
Source: Nanomaterials (Basel). 2022 Mar 29;12(7):1134. doi: 10.3390/nano12071134 (PMC9000530; doi:10.3390/nano12071134)
Supplement: Supplementary file 1 [file nanomaterials-12-01134-s001.zip]

Archive with 1 entries (1 files):
- nanomaterials-1652828-supplementary.pdf
